# Supplementary material for: The Hypoglossal Nerve Stimulation as a Novel Therapy for Treating Obstructive Sleep Apnea—A Literature Review
Source: Int J Environ Res Public Health. 2021 Feb 9;18(4):1642. doi: 10.3390/ijerph18041642 (PMC7914469; doi:10.3390/ijerph18041642)
Supplement: Supplementary file 1 [file ijerph-18-01642-s001.zip]

Archive with 4 entries (4 files):
- Clip 1. Base of the tongue - No stimulation.mp4
- Clip 2. Base of the tongue - Mild stimulation.mp4
- Clip 3. Palate - No stimulation.mp4
- Clip 4. Palate - mild stimulation.mp4
